# Supplementary material for: Influence of Blueberry Mosaic Disease on Polyphenolic Profile and Antioxidant Capacity of Highbush Blueberry ‘Duke’ Fruits
Source: Antioxidants (Basel). 2025 Oct 29;14(11):1302. doi: 10.3390/antiox14111302 (PMC12649459; doi:10.3390/antiox14111302)
Supplement: Supplementary file 1 [file antioxidants-14-01302-s001.zip]

Archive with 1 entries (1 files):
- antioxidants-3899028-supplementary.pdf
